# Supplementary material for: Exploring the Genetic Diversity and Molecular Evolution of Seoul and Hantaan Orthohantaviruses
Source: Viruses. 2024 Jan 11;16(1):105. doi: 10.3390/v16010105 (PMC10818986; doi:10.3390/v16010105)
Supplement: Supplementary file 1 [file viruses-16-00105-s001.zip]

Archive with 1 entries (1 files):
- viruses-2789302-supplementary.pdf
